# Supplementary material for: Hair cortisol analyses in different mammal species: choosing the wrong assay may lead to erroneous results
Source: Conserv Physiol. 2020 Feb 28;8(1):coaa009. doi: 10.1093/conphys/coaa009 (PMC7055589; doi:10.1093/conphys/coaa009)
Supplement: Suppl_table_1_coaa009 [file suppl_table_1_coaa009.xlsx]

## Sheet: Suppl. Table 1
sample ID	SEX	AGE	21-HS	3-CMO	Sample date	Storage
			pg/ mg	pg/ mg		days
HI386	Female	Sub-adult	61.89	19.0526	2012-04-10	2129		Male	Female
HI387	Female	Adult	65.061	20.0044	2012-04-14	2125		140	154
HI388	Female	Sub-adult	67.799	14.2593	2012-04-14	2125
HI389	Male	Adult	68.3007	15.1061	2012-04-14	2125		Juvenile_1	Juvenile_2	Sub-adult	Adult	Unknown
HI390	Male	Adult	126.872	19.1762	2012-04-14	2125		30	40	27	147	50
HI391	Female	Adult	128.468	17.6743	2012-04-14	2125
HI392	Male	Juvenile_2	123.401	22.7739	2011-11-25	2266
HI393	Female	Juvenile_2	101.823	19.2972	2011-11-25	2266
HI394	Female	Adult	135.766	19.5313	2012-04-01	2138
HI395	Female	Sub-adult	198.585	17.2566	2012-04-25	2114
HI396	Female	Adult	199.589	15.805	2012-04-13	2126
HI397	Male	Adult	222.035	12.8911	2012-06-03	2075
HI398	Female	Adult	184.99	14.2192	2012-04-09	2130
HI399	Female	Adult	177.091	20.6022	2012-04-02	2137
HI401	Male	Adult	144.771	17.8511	2012-05-14	2095
HI402	Female	Adult	213.407	16.9099	2012-05-14	2095
HI403	Male	NA	162.131	16.4426	2012-05-14	2095
HI404	Male	NA	146.194	22.663	2012-02-03	2196
HI405	Male	Juvenile_1	309.051	40.3596	2012-04-20	2119
HI406	Female	Adult	228.379	16.4336	2012-02-24	2175
HI407	Female	Sub-adult	140.64	13.6397	2012-04-02	2137
HI408	Male	Juvenile_2	191.656	13.4267	2012-04-02	2137
HI409	Male	Adult	150.295	10.8943	2012-04-02	2137
HI410	Male	Adult	131.236	17.1697	2012-03-23	2147
HI411	Female	NA	197.318	15.8484	2012-03-24	2146
HI412	Female	Adult	203.484	21.4525	2012-05-01	2108
HI413	Female	Adult	204.552	16.7742	2012-04-02	2137
HI414	Female	Adult	183.904	19.2541	2012-05-15	2094
HI415	Female	Adult	178.13	17.3022	2012-07-09	2039
HI416	Male	Sub-adult	162.697	18.4569	2012-07-15	2033
HI417	Male	Juvenile_1	196.549	15.6327	2012-07-20	2028
HI418	Female	Adult	158.84	17.304	2012-05-15	2094
HI419	Male	Adult	161.684	14.5324	2012-06-18	2060
HI420	Female	NA	152.386	15.5942	2012-05-07	2102
HI421	Male	Adult	195.865	22.5237	2012-05-26	2083
HI422	Female	Adult	183.531	14.8019	2012-04-01	2138
HI423	Female	Juvenile_1	261.567	13.2208	2012-09-06	1980
HI424	Female	Juvenile_1	172.539	18.5374	2012-09-06	1980
HI425	Female	Sub-adult	191.642	14.7011	2012-09-21	1965
HI426	Male	Juvenile_2	204.893	16.2954	2012-02-10	2189
HI427	Female	Juvenile_1	160.702	22.6146	2012-07-21	2027
HI428	Male	Juvenile_1	165.746	23.3906	2012-07-21	2027
HI429	Female	Adult	154.827	13.7882	2012-03-04	2166
HI430	Female	Adult	126.393	17.0177	2012-03-25	2145
HI431	Female	Adult	148.617	14.0322	2012-06-03	2075
HI432	Male	Juvenile_1	182.914	17.0091	2012-07-09	2039
HI433	Male	Adult	148.079	15.6251	2012-07-01	2047
HI434	Male	Adult	177.51	19.2568	2012-06-08	2070
HI435	Male	Adult	139.357	14.2226	2012-03-18	2152
HI436	Female	Sub-adult	152.159	0	2012-02-05	2194
HI437	Male	Adult	166.715	9.56999	2012-01-21	2209
HI438	Male	Adult	181.653	17.0291	2012-04-15	2124
HI439	Female	NA	176.626	18.9148	2012-02-05	2194
HI440	Female	Adult	157.548	9.07826	2012-01-28	2202
HI441	Male	NA	199.153	18.4346	2012-03-25	2145
HI442	Male	Juvenile_2	197.238	16.0933	2012-07-25	2023
HI443	Female	Juvenile_2	185.818	10.3946	2012-08-02	2015
HI444	Male	Juvenile_1	210.077	12.6474	2012-08-02	2015
HI445	Male	NA	262.572	14.8451	2012-07-21	2027
HI446	Male	Adult	229.19	12.0114	2012-09-11	1975
HI447	Male	NA	213.456	15.5146	2012-08-14	2003
HI448	Female	NA	254.908	19.0935	2012-09-14	1972
HI449	Male	Juvenile_2	163.878	8.07181	2012-09-14	1972
HI450	Male	Juvenile_2	182.608	15.621	2012-07-26	2022
HI451	Male	Juvenile_2	252.644	17.1473	2012-08-03	2014
HI452	Male	NA	174.032	17.4552	2012-08-06	2011
HI453	Female	Juvenile_2	295.512	14.689	2012-09-03	1983
HI454	Female	NA	243.128	17.8266	2012-09-03	1983
HI455	Male	NA	198.959	18.4735	2012-08-20	1997
HI456	Female	Juvenile_2	217.066	14.7661	2012-09-05	1981
HI457	Male	Adult	152.159	14.7934	2012-06-17	2061
HI458	Female	Adult	248.355	16.3514	2012-07-10	2038
HI459	Female	Juvenile_1	165.568	12.6744	2012-07-10	2038
HI460	Male	Juvenile_2	149.583	14.6315	2012-08-08	2009
HI461	Female	Juvenile_1	218.655	22.4205	2012-07-08	2040
HI462	Female	Adult	119.61	16.2751	2012-07-08	2040
HI463	Male	Adult	157.731	18.85	2012-07-17	2031
HI464	Female	NA	128.647	18.8667	2012-09-11	1975
HI465	Female	Sub-adult	121.102	18.0122	2012-05-06	2103
HI466	Male	Adult	106.308	18.189	2012-05-29	2080
HI467	Male	Adult	123.891	18.5272	2012-06-11	2067
HI468	Female	Adult	150.692	13.9832	2012-09-04	1982
HI469	Female	Adult	104.818	15.4818	2012-08-01	2016
HI470	Male	Juvenile_2	135.528	16.966	2012-08-01	2016
HI471	Male	Adult	108.965	17.0441	2012-05-17	2092
HI472	Male	Juvenile_2	106.972	11.0793	2012-07-03	2045
HI473	Female	Juvenile_2	127.695	18.7194	2012-08-20	1997
HI474	Female	Juvenile_1	105.258	11.8323	2012-06-10	2068
HI475	Female	Juvenile_1	116.943	21.3077	2012-07-19	2029
HI476	Male	Sub-adult	143.569	16.9311	2012-02-02	2197
HI477	Male	Adult	162.22	19.8185	2011-12-27	2234
HI478	Female	Adult	169.818	34.1498	2012-04-03	2136
HI479	Male	Adult	124.106	15.4265	2012-04-16	2123
HI480	Female	Adult	139.31	19.6573	2012-01-03	2227
HI481	Male	Juvenile_2	149.844	12.6147	2012-06-25	2053
HI482	Male	Adult	85.0149	15.4269	2012-08-08	2009
HI483	Female	Adult	116.127	9.7931	2012-07-24	2024
HI484	Male	Juvenile_2	117.734	11.5783	2012-08-30	1987
HI485	Male	Juvenile_1	134.428	19.3783	2012-07-08	2040
HI486	Female	Adult	123.823	16.4795	2012-07-18	2030
HI487	Female	Adult	125.881	12.3322	2012-07-02	2046
HI488	Female	Juvenile_1	130.357	18.542	2012-07-08	2040
HI489	Male	Juvenile_1	129.609	19.3622	2012-07-15	2033
HI490	Female	Adult	92.835	11.8213	2012-03-16	2154
HI491	Female	Adult	101.579	14.6751	2012-04-16	2123
HI492	Male	Adult	184.128	26.2631	2012-04-16	2123
HI493	Female	NA	167.794	19.2632	2012-03-15	2155
HI494	Female	Juvenile_2	130.975	15.9078	2012-07-09	2039
HI495	Male	Adult	149.843	22.2199	2012-07-16	2032
HI496	Male	Adult	130.031	21.2763	2012-05-11	2098
HI497	Female	Adult	125.776	15.6853	2012-08-12	2005
HI498	Female	Juvenile_2	153.584	18.5708	2012-10-26	1930
HI499	Female	Juvenile_2	118.667	15.9922	2012-11-28	1897
HI500	Male	Juvenile_2	197.668	18.0952	2012-10-25	1931
HI501	Female	Adult	174.645	13.982	2012-10-10	1946
HI502	Male	Juvenile_2	141.133	14.8499	2012-10-12	1944
HI503	Male	Adult	152.968	18.1593	2012-12-03	1892
HI504	Female	Sub-adult	186.309	15.3859	2012-12-11	1884
HI505	Female	Adult	114.816	11.0563	2013-01-12	1852
HI506	Female	NA	185.442	20.2274	2012-10-17	1939
HI507	Female	NA	153.628	17.6109	2012-11-22	1903
HI508	Female	Adult	163.09	16.8934	2012-12-10	1885
HI509	Male	Adult	182.419	16.1514	2012-11-15	1910
HI510	Male	NA	208.474	22.9902	2012-11-19	1906
HI511	Female	Adult	205.274	16.8976	2012-11-01	1924
HI512	Male	Juvenile_2	183.902	25.2762	2012-11-26	1899
HI513	Male	NA	190.493	22.1569	2012-11-26	1899
HI514	Male	NA	158.676	18.9368	2012-11-06	1919
HI515	Female	Adult	208.942	22.473	2012-12-07	1888
HI516	Male	Adult	135.388	20.8842	2012-11-07	1918
HI517	Female	Adult	172.729	16.3083	2012-09-15	1971
HI518	Male	Adult	151.052	13.7696	2012-09-20	1966
HI519	Female	Adult	272.531	114.183	2013-01-20	1844
HI520	Male	NA	394.585	n.d.	2013-03-02	1803
HI521	Male	Sub-adult	349.412	78.3603	2012-05-15	2094
HI522	Male	Juvenile_2	144.662	13.775	2012-05-15	2094
HI523	Male	Juvenile_2	120.669	13.8453	2012-05-15	2094
HI524	Female	NA	218.737	37.237	2012-05-19	2090
HI525	Male	Juvenile_2	225.319	20.0081	2012-08-17	2000
HI526	Female	Adult	195.234	21.271	2012-08-22	1995
HI527	Female	Adult	188.649	26.3077	2012-03-20	2150
HI528	Female	Adult	182.857	16.3271	2012-04-06	2133
HI529	Female	Juvenile_2	180.055	13.7884	2012-10-15	1941
HI530	Female	NA	103.577	17.7706	2013-01-21	1843
HI531	Male	NA	173.467	18.7093	2012-07-30	2018
HI532	Male	NA	178.073	21.1749	2012-08-04	2013
HI533	Female	NA	240.786	30.6327	2012-08-04	2013
HI534	Male	NA	169.434	22.5409	2012-12-12	1883
HI535	Male	Adult	163.644	18.9194	2012-12-26	1869
HI536	Female	NA	172.228	20.6595	2012-08-31	1986
HI537	Male	Adult	155.663	25.3272	2012-08-31	1986
HI538	Female	NA	125.751	20.4212	2012-07-19	2029
HI539	Male	NA	196.943	29.366	2012-07-19	2029
HI540	Male	Adult	140.409	20.7117	2013-05-10	1734
HI541	Female	Adult	139.588	18.427	2013-05-15	1729
HI542	Female	Adult	159.126	19.2969	2013-04-22	1752
HI543	Female	Sub-adult	130.947	16.0252	2013-04-01	1773
HI544	Male	Adult	188.941	23.6824	2013-05-08	1736
HI545	Female	Adult	140.859	18.9693	2013-03-28	1777
HI546	Male	Adult	111.663	22.218	2013-03-28	1777
HI547	Female	Adult	125.951	16.4335	2012-05-30	2079
HI548	Female	Adult	197.601	19.9264	2013-01-15	1849
HI549	Female	Adult	159.27	17.261	2013-04-20	1754
HI550	Male	Adult	270.5	34.864	2013-03-12	1793
HI551	Male	Adult	210.028	22.7384	2013-04-21	1753
HI552	Male	Adult	149.846	27.0017	2013-05-03	1741
HI553	Female	Adult	220.511	21.8009	2013-05-04	1740
HI554	Female	Adult	129.659	16.2028	2013-03-19	1786
HI555	Male	Adult	115.972	23.0096	2013-06-09	1704
HI556	Male	NA	163.53	20.6365	2013-03-23	1782
HI557	Female	Adult	118.807	19.6682	2013-04-13	1761
HI558	Male	NA	140.836	28.4759	2013-04-04	1770
HI559	Male	Adult	117.23	17.6014	2013-02-02	1831
HI560	Male	Adult	119.455	14.8783	2013-02-05	1828
HI561	Female	NA	80.9839	17.2851	2013-03-22	1783
HI562	Male	NA	81.2152	17.7096	2013-03-07	1798
HI563	Male	Sub-adult	116.925	30.377	2013-01-24	1840
HI564	Female	Sub-adult	142.566	17.5071	2013-05-04	1740
HI565	Female	Adult	145.971	22.2377	2013-05-07	1737
HI566	Male	Adult	161.919	22.5964	2013-05-08	1736
HI567	Male	Adult	165.747	29.823	2013-05-11	1733
HI568	Male	Adult	151.672	20.2854	2013-05-14	1730
HI569	Female	Adult	124.325	16.1022	2013-05-15	1729
HI570	Female	Adult	149.2	26.7373	2013-05-17	1727
HI571	Female	Adult	155.527	23.247	2013-05-19	1725
HI572	Female	Adult	156.038	20.9692	2013-05-22	1722
HI573	Male	Adult	187.308	28.6032	2013-05-26	1718
HI574	Male	Adult	132.924	18.4103	2013-05-30	1714
HI575	Male	Adult	177.52	28.1318	2013-06-02	1711
HI576	Female	Adult	133.383	23.1265	2013-06-06	1707
HI577	Female	Adult	131.061	21.4498	2013-06-09	1704
HI578	Male	Adult	69.331	16.1641	2013-06-10	1703
HI579	Male	Sub-adult	200.102	22.8041	2013-06-14	1699
HI580	Male	Adult	159.132	21.6715	2013-06-17	1696
HI581	Female	Adult	167.021	25.323	2013-03-13	1792
HI582	Female	NA	200.364	22.7663	2013-03-02	1803
HI583	Female	NA	170.229	25.8504	2013-03-19	1786
HI584	Male	Adult	160.473	30.4726	2013-01-25	1839
HI585	Female	Adult	118.8	25.0452	2013-01-25	1839
HI586	Female	NA	157.992	35.6471	2013-03-22	1783
HI587	Female	Juvenile_1	121.736	26.1053	2013-08-07	1645
HI588	Female	Juvenile_2	120.054	21.0153	2013-07-20	1663
HI589	Male	Adult	153.765	24.633	2013-08-22	1630
HI590	Male	NA	111.069	30.252	2013-04-30	1744
HI591	Female	Adult	99.8077	26.0538	2013-04-23	1751
HI592	Male	Juvenile_2	159.699	32.654	2013-08-22	1630
HI593	Female	Sub-adult	106.66	18.5914	2013-08-07	1645
HI594	Male	NA	86.9764	16.1149	2013-06-03	1710
HI595	Female	Adult	92.2004	14.1002	2013-03-15	1790
HI596	Male	NA	158.797	17.1323	2013-04-23	1751
HI597	Male	Juvenile_1	123.725	19.2716	2013-08-10	1642
HI598	Male	Sub-adult	113.401	15.8693	2013-03-20	1785
HI599	Female	Adult	101.637	14.3635	2013-07-03	1680
HI600	Female	Adult	141.083	15.085	2013-07-30	1653
HI601	Male	Adult	113.515	16.066	2013-07-17	1666
HI602	Male	Juvenile_1	127.273	19.9924	2013-07-30	1653
HI603	Male	Juvenile_1	126.774	27.7548	2013-07-30	1653
HI604	Female	Adult	152.446	19.2262	2013-07-30	1653
HI605	Female	Adult	168.744	20.6558	2013-07-30	1653
HI606	Female	Sub-adult	147.92	19.1642	2013-02-04	1829
HI607	Male	NA	166.698	24.9739	2013-02-11	1822
HI608	Female	Adult	143.246	21.7379	2013-03-27	1778
HI609	Female	Adult	135.99	12.2754	2013-03-07	1798
HI610	Female	Adult	130.602	14.7889	2013-08-09	1643
HI611	Male	Sub-adult	137.211	18.1033	2013-04-13	1761
HI612	Male	NA	127.023	16.6947	2013-06-15	1698
HI613	Female	Juvenile_1	164.814	21.5833	2013-10-03	1588
HI614	Female	Juvenile_1	200.799	26.4185	2013-10-03	1588
HI615	Male	Juvenile_1	184.74	26.4682	2013-10-03	1588
HI616	Male	Sub-adult	170.977	14.541	2013-10-16	1575
HI617	Female	Sub-adult	157.861	18.8749	2013-10-25	1566
HI618	Female	Adult	158.127	15.4224	2013-10-04	1587
HI619	Male	Juvenile_2	157.869	15.9588	2013-09-12	1609
HI620	Female	Juvenile_1	219.924	23.8867	2013-09-07	1614
HI621	Female	NA	221.036	17.5278	2013-09-01	1620
HI622	Male	NA	203.184	19.5081	2013-07-28	1655
HI623	Female	NA	215.863	26.4101	2013-08-04	1648
HI624	Female	Juvenile_1	210.437	26.3025	2013-08-04	1648
HI625	Female	Juvenile_1	199.179	21.6803	2013-08-04	1648
HI626	Female	Adult	145.752	19.101	2013-07-26	1657
HI627	Female	NA	143.022	15.8847	2013-07-26	1657
HI628	Male	Juvenile_1	168.47	26.6042	2013-08-29	1623
HI629	Male	Juvenile_1	269.02	20.1816	2013-08-25	1627
HI630	Female	Juvenile_2	266.087	19.26	2013-09-06	1615
HI631	Female	Juvenile_2	230.658	24.1193	2013-08-26	1626
HI632	Female	Juvenile_2	199.963	11.2673	2013-09-02	1619
HI633	Male	Juvenile_2	180.558	13.3198	2013-08-07	1645
HI634	Male	Juvenile_2	195.781	18.2431	2013-08-07	1645
HI635	Female	NA	188.718	16.1262	2013-08-10	1642
HI636	Female	Adult	167.841	16.7011	2013-08-03	1649
HI637	Male	Juvenile_2	183.199	15.2709	2013-08-03	1649
HI638	Female	Juvenile_1	158.098	18.6667	2013-06-30	1683
HI639	Male	Juvenile_1	174.509	43.3555	2013-06-30	1683
HI640	Female	NA	179.366	19.4674	2013-06-21	1692
HI641	Female	Juvenile_2	215.24	19.609	2013-09-20	1601
HI642	Male	Juvenile_2	257.125	26.6512	2013-09-20	1601
HI643	Female	Adult	186.562	18.7283	2013-09-20	1601
HI644	Male	Adult	134.769	20.0115	2013-05-13	1731
HI645	Male	Adult	127.491	20.2509	2013-04-07	1767
HI646	Male	Sub-adult	245.008	30.7116	2013-12-26	1504
HI647	Female	NA	158.544	22.7333	2013-12-04	1526
HI648	Female	Sub-adult	173.943	20.4267	2014-01-12	1487
HI649	Female	Adult	149.437	17.8592	2014-01-12	1487
HI650	Male	Sub-adult	207.673	40.9556	2013-11-26	1534
HI651	Male	Juvenile_2	145.624	32.2577	2013-11-20	1540
HI652	Male	Adult	122.995	13.6205	2013-12-14	1516
HI653	Male	NA	173.503	27.1283	2013-07-29	1654
HI654	Male	NA	144.777	24.1896	2013-07-29	1654
HI655	Female	Adult	134.514	21.4321	2013-07-03	1680
HI656	Female	Adult	100.189	15.4026	2013-10-14	1577
HI657	Male	Adult	107.483	14.1574	2013-10-20	1571
HI658	Female	Adult	108.317	18.1545	2013-11-02	1558
HI659	Male	Adult	134.269	18.8691	2013-10-28	1563
HI660	Female	Juvenile_1	206.066	26.2481	2013-07-27	1656
HI662	Female	Adult	114.002	17.8819	2013-12-31	1499
HI663	Female	Adult	114.856	16.5008	2013-10-02	1589
HI664	Male	Adult	88.8348	14.7026	2013-10-01	1590
HI665	Female	Sub-adult	106.706	13.6238	2013-05-29	1715
HI666	Male	Adult	107.551	16.0258	2013-05-24	1720
HI667	Male	Adult	100.45	21.3921	2013-05-14	1730
HI668	Male	Sub-adult	110.36	20.7554	2013-04-09	1765
HI669	Female	Adult	132.072	24.257	2013-05-20	1724
HI670	Female	Adult	133.056	24.4469	2013-03-20	1785
HI671	Male	Adult	119.874	24.8721	2013-04-09	1765
HI672	Male	Adult	111.658	19.2275	2013-03-20	1785
HI673	Male	Adult	112.306	14.7274	2013-04-05	1769
HI674	Female	Adult	100.654	17.0268	2014-06-15	1333
HI675	Male	Adult	120.554	24.5736	2013-12-13	1517
HI676	Female	Juvenile_2	98.9685	21.0774	2014-10-09	1217
HI677	Female	Adult	116.758	19.6914	2014-10-12	1214
HI678	Female	Adult	119.567	30.2674	2014-12-15	1150
HI679	Female	Adult	139.566	32.4541	2015-09-28	863
HI680	Female	Adult	119.708	29.7885	2014-02-16	1452
HI681	Male	Sub-adult	124.465	16.7199	2014-12-21	1144
