# Supplementary material for: Hair cortisol analyses in different mammal species: choosing the wrong assay may lead to erroneous results
Source: Conserv Physiol. 2020 Feb 28;8(1):coaa009. doi: 10.1093/conphys/coaa009 (PMC7055589; doi:10.1093/conphys/coaa009)
Supplement: Suppl_table_2_coaa009 [file suppl_table_2_coaa009.xlsx]

## Sheet: Suppl. Table 2
		LC-MS				cortisol-3-CMO EIA	Cortisol 21-HS
		Dresden				IZW	IZW
ID	sex	cortison	cortisol	corticosterone		cortisol-immunoreactivity	cortisol-immunoreactivity
Egypt. mongoose		(pg/mg)	(pg/mg)	(pg/mg)		(pg/mg)	(pg/mg)
HI 550 - 2	f	5.56524	9.8462	3.105		15.7269	102.408
HI 567 - 2	f	6.65264	11.5204	0		20.8538	114.731
HI 466 - 2	f	5.52359	0	4.6845		18.5271	121.579
HI 574 - 2	f	5.49073	5.6378	0		16.0736	114.572
HI 409 - 2	f	2.69095	0	0		13.0407	125.149
HI 446 - 2	f	4.55869	0	0		16.9518	161.711
HI 521 - 2	f	18.2942	32.5287	4.266		71.9923	233.211
HI 478 - 2	m	5.75526	0	2.997		18.1376	110.56
HI 570 - 2	m	5.03561	14.8624	3.4695		16.9248	113.872
HI 402 - 2	m	4.17209	0	4.077		13.4027	105.83
HI 511 - 2	m	5.29063	0	0		18.7114	153.193
HI 501 - 2	m	6.84495	0	0		19.368	141.963
HI 505 - 2	m	4.39341	0	2.808		13.5868	112.473
HI 519 - 2	m	5.26253	0	0		14.5925	107.517
	MW	6.10932	5.31396	1.81479		20.5636	129.912
	SD	3.6562	9.38544	1.94545		14.9921	34.7529
Iberian lynx
IL 60	f	24.4266	7.80469	0		23.4433	36.2933
IL 10	f	13.657	20.3089	0		21.0977	32.2084
IL 45	f	13.9895	15.8831	0		35.9504	110.267
IL 48	f	16.2204	16.4244	0		33.3736	98.6398
IL 07	f	34.0418	26.0784	0		51.0355	174.313
IL 38	f	28.1673	26.8731	0		48.9173	119.568
IL 80	m	16.7802	4.16039	0		22.8917	37.2848
IL 72	m	20.2711	8.37803	0		26.4745	64.3383
IL 78-2	m	28.5479	8.94502	0		39.2519	69.906
IL 77	m	23.7758	5.36405	0		31.7113	45.7388
IL 76	m	31.9823	12.6358	0		52.5626	143.86
IL 79-2	m	45.9357	7.30506	0		60.5293	120.643
	MW	24.8163	13.3467	0		37.2699	87.755
	SD	9.58102	7.80054	0		13.2382	46.9742
spotted hyena
HY 1 - 2	f	3.56254	6.65455	1.43846		15.0368	22.0892
HY 2 - 4	f	5.07892	4.26817	0		17.4965	28.2251
HY 3 - 1	m	2.76801	3.80776	1.08191		15.9242	18.4992
HY 4 - 4	m	1.68286	2.6882	0		8.85867	18.046
HY 5 - 3	f	3.09707	4.53742	0		15.6301	41.5849
HY 6 - 2	f	1.55623	3.40347	0		6.61481	13.2821
HY 7 - 4	f	3.45916	5.53996	0		15.4958	60.7599
	MW	3.02925	4.41422	0.360053		13.5796	28.9266
	SD	1.20594	1.33488	0.623462		4.11572	16.7963
Alpine marmot
MT 1	m (juv)	0.550611	0.439796	0		4.75682	36.8315
MT 2	f	0.435825	0.657039	0		4.71532	76.2571
MT 3	f	0.664869	0.984351	0		4.54545	64.1992
MT 4	m (juv)	0.390927	0	0		6.48039	111.207
MT 5	f (juv)	1.03804	2.28779	0		7.01335	62.5051
MT 6	m (juv)	1.0821	1.89098	0		8.64082	69.5249
MT 7	f	0.328755	0.296714	0		5.22943	57.9707
MT 8	m	0.787037	0.780423	0		5.36155	33.8624
MT 9	m (juv)	0.523776	0.476771	0		5.41982	53.0143
MT 10	f (juv)	1.11084	1.73764	0		8.70202	73.6277
MT 11	m	0.957182	1.26796	0		6.51197	78.3886
MT 12	f	0.62212	0.40573	0		4.34783	68.5835
MT 13	m	0.741068	0.753629	0		4.77484	41.3249
MT 14	m	0.861434	0.843925	0		4.83503	70.4918
MT 15	m (juv)	0.839315	1.08497	0		5.27901	70.6227
MT 16	m	0.881768	0.380183	0		5.66452	40.4468
MT 17	m (juv)	0.751771	0	0		4.07103	46.7953
MT 18	m (juv)	3.42287	6.70213	0		11.4723	51.8184
MT 19	f (juv)	0.543927	0	0		4.6875	86.134
MT 20	m (juv)	1.37393	1.80123	0		8.38917	91.3226
	MW	0.895408	1.13956	0		6.04491	64.2464
	SD	0.652055	1.46741	0		1.91562	19.6954
Asian black bear
SB 1	f	0.224526	0.154425	1.02103		0	30.5318
SB 2	f	0.26175	0.22336	1.17912		1.88103	41.3512
SB 3	f	0.504635	0	2.09928		3.69019	29.0989
SB 4	m	0.420529	0	1.37563		4.25192	99.2491
SB 5	m	0.461799	0	3.72896		10.601	82.1268
SB 6	m	0.607339	0	1.77182		3.97383	28.951
SB 7	m	0.29041	0	1.66049		4.30792	57.9349
SB 8	m	0.253227	0	0.883113		1.52624	40.6475
SB 9	m	0.420134	0	4.81451		1.95945	28.351
SB 10	m	0.508742	0	1.57035		3.28138	32.5718
SB 11	m	0.224717	0.208614	1.45405		3.79225	74.2119
SB 12	m	0.289696	0	2.36275		3.79042	50.2856
SB 13	f	0.355375	0.264693	3.43121		4.00658	48.0519
SB 14	f	0.186316	0	0.963546		4.78622	67.7611
	MW	0.3578	0.0607923	2.02256		3.70346	50.7946
	SD	0.129934	0.102123	1.17954		2.39538	22.5506
Cheetah
GE 1 -1	m	19.9742	10.9149	0		36.0061	62.5907
GE 1 -11	m	19.3611	9.45427	0		27.4856	62.7026
GE 1 -13	m	21.2577	11.1939	0		34.9711	71.1182
GE 1 -15	m	16.9923	8.22985	0		27.616	67.7438
	MW	19.3963	9.94825	0		31.5197	66.0388
	SD	1.78693	1.37637	0		4.60265	4.1524
